# Supplementary material for: Preparation and Characterization of an Electrospun Whey Protein/Polycaprolactone Nanofiber Membrane for Chromium Removal from Water
Source: Nanomaterials (Basel). 2022 Aug 10;12(16):2744. doi: 10.3390/nano12162744 (PMC9413122; doi:10.3390/nano12162744)
Supplement: Supplementary file 1 [file nanomaterials-12-02744-s001.zip]

Archive with 1 entries (1 files):
- nanomaterials-1852376-supplementary.pdf
